# Supplementary material for: Super-infection by multiple microorganisms in COVID-19 patients
Source: Front Mol Biosci. 2023 Mar 13;10:1113969. doi: 10.3389/fmolb.2023.1113969 (PMC10040592; doi:10.3389/fmolb.2023.1113969)
Supplement: Supplementary file 1 [file Table1.xlsx]

## Sheet: Article
	Super-infection by multiple microorganisms in COVID-19 patients
	Authors:
	Andrea C. Gomez 1, Stephanie Valenzuela 1, Rocío Egoávil-Espejo 2, Tamin Ortiz1 , Rosario Huerto 2, Joseph A. Pinto 1, Jose Lagos 1, Joaquim Ruiz 2*
	Affiliations:
	1. Centro de Investigación Básica de translacional, AUNA IDEAS, Lima.
	2. Grupo de Investigación en Dinámicas y Epidemiología de la Resistencia a Antimicrobianos - “One Health”, Universidad Científica del Sur, Lima, Peru

## Sheet: Supplementary Table 1
				Infection 1		HAI		Infection 2			Infection 3			Infection 4			Infection 5			Infection 6			Infection 7			Infection 8
P	Sex	Age	Comorbidities	Microorganism	Sample			Microorganism	Sample		Microorganism	Sample		Microorganism	Sample		Microorganism	Sample		Microorganism	Sample		Microorganism	Sample		Microorganism	Sample	H	O	Antibiotic treatments during stay*
1	M	33		Aspergillus spp.	Respiratory sample	N		Stenotrophomonas maltophilia	Respiratory sample		Pseudomonas aeruginosa	Catheter tip																157	L	cotrimoxazole, vancomycin, meropenem
2	M	55	Hypertension	Enterobacter cloacae complex	Respiratory sample	N		Pseudomonas aeruginosa	Catheter tip		Candida parapsilosis	Catheter tip		Pseudomonas aeruginosa	Respiratory sample													93	L	vancomycin, ceftazidime/avibactam, meropenem, amikacin
3	F	77	Hypertension, Hypothyroidism	Escherichia coli	Respiratory sample	N		Candida albicans	Urine		Klebsiella pneumoniae ssp pneumoniae	Respiratory sample		Pseudomonas aeruginosa	Respiratory sample		Pseudomonas aeruginosa	Respiratory sample										73	L	vancomycin, meropenem, ceftazidime/avibactam, amikacin
4	M	82	Anemia, Diabetes mellitus,	Acinetobacter baumanii complex	Respiratory sample	N		Candida albicans	Respiratory sample		Pseudomonas aeruginosa	Respiratory sample		Klebsiella pneumoniae ssp pneumoniae	Urine		Acinetobacter baumanii complex	Catheter tip		Pseudomonas aeruginosa	Respiratory sample		Staphylococcus aureus	Respiratory sample		Salmonella spp.	Coproculture	157	L	ciprofloxacin, meropenem, vancomycin
5	M	90	Hypertension	Candida parapsilosis	Respiratory sample	N		Klebsiella pneumoniae ssp pneumoniae	Respiratory sample		Acinetobacter baumanii complex	Respiratory sample																32	D	vancomycin, meropenem
6	F	58		Klebsiella pneumoniae ssp pneumoniae		Y		Proteus mirabilis	Blood																			17	L	vancomycin, meropenem,
7	F	63		Klebsiella pneumoniae ssp pneumoniae	Respiratory sample	N		Candida albicans	Urine		Pseudomonas aeruginosa	Catheter tip		Acinetobacter baumanii complex	Eschar		Enterococcus faecalis	Blood										89	D	vancomycin, meropenem, tigecycline, amikacin, linezolid metronidazole
8	F	79		Burkholderia cepacia	Blood	Y		Acinetobacter baumanii complex	Respiratory sample																			14	D	ceftazidime, meropenem
9	M	72	Prostatic carcinoma	Candida glabrata	Urine	N		Pseudomonas aeruginosa	Respiratory sample		Candida parapsilosis	Urine		Klebsiella pneumoniae ssp pneumoniae	Blood		Pseudomonas aeruginosa	Respiratory sample		Proteus mirabilis	Urine							92	L	vancomycin
10	M	57	Tuberculosis	Candida albicans	Respiratory sample	N		Stenotrophomonas maltophilia	Respiratory sample		Acinetobacter baumanii complex	Blood		Pseudomonas aeruginosa	Respiratory sample													143	L	meropenem
11	M	82	Diabetes mellitus	Candida albicans	Respiratory sample	N		Pseudomonas aeruginosa	Blood		Stenotrophomonas maltophilia	Respiratory sample		Enterococcus faecalis	Blood		Candida parapsilosis	Blood		Pseudomonas aeruginosa	Respiratory sample							141	L	piperacillin/tazobactam, meropenem, tigecycline, amikacin, ceftazidime/avibactam
12	F	76	Rheumatoid arthritis,	Candida albicans	Respiratory sample	N		Pseudomonas aeruginosa	Respiratory sample		Candida glabrata	Respiratory sample																49	D	vancomycin, meropenem, tigecycline, fosfomycin
13	M	55	Obesity	Pseudomonas aeruginosa	Respiratory sample	N		Pseudomonas aeruginosa	Respiratory sample																			96	L	meropenem, colistin, amikacina
14	M	81	Diabetes mellitus Hypertension, Parkinson’s	Klebsiella pneumoniae ssp pneumoniae	Respiratory sample	N		Candida albicans	Respiratory sample		Pseudomonas aeruginosa	Blood		Pseudomonas aeruginosa	Respiratory sample													129	L	meropenem
15	M	70		Klebsiella pneumoniae ssp pneumoniae	Respiratory sample	N		Pseudomonas aeruginosa	Respiratory sample		Pseudomonas aeruginosa	Respiratory sample		Staphylococcus aureus	Respiratory sample													80	L	vancomycin, meropenem, clindamicin, ceftriaxone
16	M	63		Pseudomonas putida	Respiratory sample	N		Pseudomonas aeruginosa	Respiratory sample																			262	D	vancomycin
17	M	46	Hypertension, Obesity, Hypertriglyceridemia	Klebsiella pneumoniae ssp pneumoniae	Respiratory sample	N		Pseudomonas aeruginosa	Respiratory sample																			142	L	vancomycin, meropenem, amikacin
18	M	42	Obesity	Acinetobacter baumanii complex	Respiratory sample	N		Pseudomonas aeruginosa	Respiratory sample		Klebsiella pneumoniae ssp pneumoniae	Urine		Pseudomonas aeruginosa	Respiratory sample		Stenotrophomonas maltophilia	Respiratory sample										394	L	N/A
19	M	42		Acinetobacter baumanii complex	Respiratory sample	N		Klebsiella pneumoniae ssp pneumoniae	Respiratory sample																			29	D	colistin, tigecycline, meropenem
20	F	35	Lupus erythematosus, Fibromyalgia	Staphylococcus aureus	Respiratory sample	Y		Candida albicans	Respiratory sample		Candida parapsilosis	Ostoma		Klebsiella pneumoniae ssp pneumoniae	Respiratory sample													174	L	vancomycin, meropenem
21	M	32		Enterobacter aerogenes	Respiratory sample	N		Pseudomonas aeruginosa	Blood																			30	L	fosfomycin
22	M	36	Obesity	Candida albicans	Urine	N		Pseudomonas aeruginosa	Respiratory sample		Pseudomonas aeruginosa	Respiratory sample		Klebsiella pneumoniae ssp pneumoniae	Catheter tip		Candida tropicalis	Respiratory sample										83	D	vancomycin, meropenem, colistin, ceftazidime/avibactam, amikacin
23	M	66		Klebsiella pneumoniae ssp pneumoniae	Respiratory sample	N		Acinetobacter baumanii complex	Respiratory sample																			165	L	vancomycin, meropenem, colistin, tigecycline
24	M	74	Tongue tumor	Candida albicans	Respiratory sample	N		Klebsiella oxytoca	Respiratory sample		Pseudomonas aeruginosa	Respiratory sample																88	L	piperacillin/tazobactam, meropenem, amikacin
25	M	42		Staphylococcus aureus	Respiratory sample	Y		Pseudomonas aeruginosa	Blood																			38	L	vancomycin, meropenem, colistin
26	M	43		Klebsiella pneumoniae ssp pneumoniae	Respiratory sample	N		Candida albicans	Respiratory sample		Pseudomonas aeruginosa	Respiratory sample		Pseudomonas aeruginosa	Respiratory sample													78	L	meropenem
27	M	65		Enterobacter aerogenes	Respiratory sample	Y		Pseudomonas aeruginosa	Respiratory sample		Pseudomonas aeruginosa	Respiratory sample																85	L	vancomycin, meropenem, ceftazidime/avibactam
			* Antifungal treatnents were not recovered from internal databases

## Sheet: Codes
	P	Patients
	HAI	Hospital Acquired Infection
	H	Hospitalization Time
	O	Outcome
	Y	Yes
	N	No
	L	Live
	D	Death
	N/A	Not available
